# Supplementary material for: Prophylactic efficacy of Quercetin in ameliorating the hypoxia induced vascular leakage in lungs of rats
Source: PLoS One. 2019 Jun 28;14(6):e0219075. doi: 10.1371/journal.pone.0219075 (PMC6599121; doi:10.1371/journal.pone.0219075)
Supplement: S1 File — (XLSX) [file pone.0219075.s001.xlsx]

## Sheet: Sheet1
						ROS
						(nmol/min/mg)
				Nor	Hypo	Hypo+Q25mg	Hypo+Q50mg	Hypo+Q100mg	Hypo+Q200mg
				8746	16147	8901	9911	10232	14250
				9431	17322	9197	9779	10732	27560
				7321	18898	9097	8842	9889	32450
				7862	18617	9500	9867	24436	24357
				8778	16732	8925	9120	25635	28970
				9118	18345	8928	8979	14470	15770
			Avg.	8542.67	17676.8	9091.33	9416.33	15899	23892.8
			Std. dev.	727.169	1014.94	211.651	445.02	6641.35	6728.43
