# Supplementary material for: Prophylactic efficacy of Quercetin in ameliorating the hypoxia induced vascular leakage in lungs of rats
Source: PLoS One. 2019 Jun 28;14(6):e0219075. doi: 10.1371/journal.pone.0219075 (PMC6599121; doi:10.1371/journal.pone.0219075)
Supplement: S3 File — (XLSX) [file pone.0219075.s003.xlsx]

## Sheet: Sheet1
					GSH
					(uMol GSH/gm tissue)
				Nor	Hypo	Hypo+Q25mg	Hypo+Q50mg	Hypo+Q100mg	Hypo+Q200mg
				17.3	4.6	8.81	7.1	7.3	8.8
				17	7.7	9.75	19.1	16	12.8
				13.2	7.6	6.2	12.9	12.1	22.02
				12	5.2	9	16	20.4	24
				12.4	8.2	6.8	10	22.8	20
				10	4.4	10.02	14.2	18	12.8
			Avg.	13.65	6.28333	8.43	13.2167	16.1	16.7367
			Std. dev.	2.65691	1.57947	1.43583	3.89847	5.17107	5.55734
