# Supplementary material for: Prophylactic efficacy of Quercetin in ameliorating the hypoxia induced vascular leakage in lungs of rats
Source: PLoS One. 2019 Jun 28;14(6):e0219075. doi: 10.1371/journal.pone.0219075 (PMC6599121; doi:10.1371/journal.pone.0219075)
Supplement: S4 File — (XLSX) [file pone.0219075.s004.xlsx]

## Sheet: Sheet1
					Edema Index
					(W/D ratio)
		Nor	Hypo	Hypo+Q25mg	Hypo+Q50mg	Hypo+Q100mg	Hypo+Q200mg
		9.51	39.1	22.8	9.31	18.5	13.9
		6.9	33.2	10.8	7.8	8.8	29.99
		8.8	37.6	11.5	6.8	6.86	19.4
		8.3	41.8	12.8	7.2	9.42	7.66
		9.1	36	20.9	9.28	19.2	18.7
		8.7	40.6	10.2	8.7	26.8	11.8
	Avg.	8.55167	38.05	14.8333	8.18167	14.93	16.9083
	Std dev.	0.826043	2.87504	5.05393	0.980347	7.12901	7.08549
