# Supplementary material for: Prophylactic efficacy of Quercetin in ameliorating the hypoxia induced vascular leakage in lungs of rats
Source: PLoS One. 2019 Jun 28;14(6):e0219075. doi: 10.1371/journal.pone.0219075 (PMC6599121; doi:10.1371/journal.pone.0219075)
Supplement: S5 File — (XLSX) [file pone.0219075.s005.xlsx]

## Sheet: Sheet1
				Transvascular leakage
				(rfu/gm)
			Nor	Hypo	Hypo+Q25mg	Hypo+Q50mg	Hypo+Q100mg	Hypo+200mg
			1748	3481	2621.7	1664	1982.4	1900.8
			1766	3254	2900.8	1798	2132.2	1778.8
			1641	3186	2812.1	1802	2010.1	1912.2
			1700	3224	2923.4	1698	1929.2	1990.2
			1588	3213	2866.7	1796	2154.4	2078.8
			1694	3383	2823.3	1756	1988.4	1908.8
		Avg.	1689.5	3290.17	2824.67	1752.33	2032.78	1928.27
		Std. Dev.	60.6348	106.087	98.8826	53.5838	82.084	91.4948
